# Supplementary material for: Genome-Wide Analysis of BURP Domain-Containing Gene Family in Solanum lycopersicum and Functional Analysis of SlRD1 Under Drought and Salt Stresses
Source: Int J Mol Sci. 2024 Nov 22;25(23):12539. doi: 10.3390/ijms252312539 (PMC11641390; doi:10.3390/ijms252312539)
Supplement: Supplementary file 1 [file ijms-25-12539-s001.zip]

Archive with 1 entries (1 files):
- ijms-3299074-supplementary.pdf
